# Supplementary material for: Assessment of oligoclonal bands in cerebrospinal fluid and serum of dogs with meningoencephalitis of unknown origin
Source: PLoS One. 2023 Jan 25;18(1):e0280864. doi: 10.1371/journal.pone.0280864 (PMC9876372; doi:10.1371/journal.pone.0280864)
Supplement: S2 Table — M = MUO, meningoencephalitis of unknown origin, E = idiopathic epilepsy, N = intracranial neoplasia, S = steroid-responsive meningitis-arteritis, D = intervertebral disc disease, C = non-CNS disease, TNCC = total nucleated cell count. (XLSX) [file pone.0280864.s003.xlsx]

## Sheet: S2_Table
Dog Nr	Disease	Total protein CSF	TNCC CSF	IgG Concentration S mg/ml = g/l	IgG Concentration CSF ug/ml = mg/l	≥ 2 OCB CSF y/n
7	M	0.29	6.7	22.16	330.92	y
12	M	-	22.66	42.82	3128.31	n
28	M	0.34	14.7	31.49	19.44	n
38	M	-	3754	31.63	2426.36	y
49	M	0.15	2	33.68	43.12	y
57	M	-	212.7	28.64	238.59	n
58	M	-	619	25.93	438.2	y
66	M	-	353.3	14.68	570.9	n
78	M	0.34	21.3	21.45	256.81	y
85	M	-	336	14.25	345.55	y
90	M	2.21	336	27.35	1232.31	n
100	M	0.31	13	18.7	139.73	y
102	M	0.48	2.3	24.9	211.24	y
106	M	0.24	37.3	29.92	74.55	n
111	M	0.32	14.3	12.35	108.5	n
114	M	1.12	304	37.25	621.39	n
115	M	0.18	7.3	21.93	36.95	n
120	M	0.25	2.0	38.12	168.38	n
122	M	-	940	21.55	412.54	n
124	M	0.24	25.3	25.15	112.14	y
125	M	0.27	10	24.77	91.81	y
127	M	0.2	1.7	29.88	67.91	y
138	M	-	2	35.32	114.39	y
140	M	-	10	34.91	179.36	y
141	M	-	32	15.61	269.76	y
142	M	0.18	0.3	21.57	65.65	y
143	M	0.63	19.3	27.62	367.7	n
148	M	0.56	2	23.86	349	y
1	E	0.28	0.7	19.57	40.42	n
6	E	0.25	0.3	20.97	36.01	n
11	E	0.11	0.3	24.25	14.48	n
14	E	0.16	3.7	23.91	75.3	n
37	E	0.10	0.7	25.85	17.23	n
52	E	0.13	0.3	22.11	19.37	n
59	E	0.10	1.0	16.95	11.72	n
75	E	0.10	0.7	14.17	8.8	n
81	E	0.17	0.7	33.41	30.92	n
83	E	0.15	1.7	12.97	19.41	n
84	E	0.18	1.3	22.98	39.13	n
97	E	-	0.3	14.79	15.31	n
98	E	0.21	0.7	15.72	23.34	n
99	E	-	0.7	30.57	38.65	n
112	E	0.12	0.7	15.77	14.33	n
113	E	0.13	1.3	26.96	26.74	y
130	E	0.10	0.3	28.2	17.57	n
135	E	0.22	1.0	4.82	38.54	n
17	N	0.86	0.3	19.98	145.31	n
24	N	0.12	2.7	23.0	27.25	n
32	N	0.15	0.3	27.33	42.99	n
48	N	0.26	1.0	16.79	41.48	y
54	N	0.35	0.3	24.63	74.53	n
62	N	1.10	3.7	21.66	219.9	n
65	N	-	19.67	31.0	27.93	n
70	N	-	-	23.04	173.52	y
74	N	0.36	5.3	33.57	77.66	n
82	N	0.17	3.0	17.1	18.33	n
87	N	0.20	0.3	22.08	50.76	n
93	N	0.33	32.7	20.15	73.04	n
96	N	-	2.7	15.77	32.59	n
109	N	0.27	2.7	17.08	60.18	n
117	N	0.12	0.3	18.84	19.02	n
118	N	0.19	2.7	19.9	45.41	y
119	N	-	43.7	21.95	154.28	y
121	N	0.54	1.7	20.82	151.4	n
123	N	0.30	1.3	25.07	87.03	y
126	N	0.56	1.7	16.17	128.37	n
136	N	0.26	3.7	4.0	38.07	n
137	N	1.52	22.7	26.03	287.44	n
145	N	0.12	0.7	38.25	38.14	n
2	S	1.87	2672	14.75	101.8	y
3	S	0.66	276.6	28.17	264.99	y
5	S	0.17	170	25.32	33.33	n
13	S	0.51	381.3	12.12	209	n
26	S	4.4	1136	24.64	1543.43	n
33	S	0.34	52	12.9	80.78	n
34	S	1.79	3050.7	27.8	1834.81	n
40	S	0.74	160	10.18	8.54	n
50	S	-	1234.7	10.09	15.45	n
71	S	6.32	1517.3	16.16	658.4	n
77	S	0.75	438.7	10.41	175.75	n
128	S	0.09	880	18.53	360.34	n
147	S	2.36	4490.7	16.15	306.88	n
8	D	0.2	3.3	19.20	29.53	y
19	D	?	?	19.64	1127.55	n
20	D	-	1.0	29.55	31.42	n
21	D	-	1.0	24.66	72.51	n
27	D	0.13	1.7	35.18	35.48	n
29	D	0.12	1.3	29.77	36.5	n
30	D	-	2.3	26.71	49.31	n
35	D	0.28	3.7	21.06	68.65	n
36	D	0.1	1.0	25.46	14.37	n
39	D	0.14	1.3	20.92	31.06	y
41	D	0.12	0.7	25.92	23.43	n
43	D	0.13	0.7	10.62	14.47	n
44	D	-	1.6	45.5	53.48	n
46	D	0.24	0.7	21.63	59.14	n
47	D	0.13	1.0	21.72	11.54	n
53	D	0.16	0.7	15.48	140.48	n
56	D	0.11	1.7	15.03	14.94	y
60	D	0.11	15.3	30.08	30.0	n
63	D	0.16	13.7	16.36	41.95	n
69	D	-	7	20.12	60.0	n
72	D	0.13	2.3	28.49	30.13	n
73	D	0.19	4.3	9.04	37.08	n
79	D	0.35	0.7	31.06	142.52	n
15	C	0.08	0.7	22.16	28.42	n
31	C	0.16	1.7	40.82	42.57	n
42	C	0.16	0.3	21.25	21.2	n
45	C	0.07	0.7	24.22	12.33	n
55	C	-	0.3	37.16	53.98	n
61	C	0.28	0.3	19.31	43.4	n
67	C	0.09	1.0	21.34	18.17	n
76	C	0.2	2.7	12.82	46.93	n
86	C	0.26	0.7	44.57	70.58	n
88	C	0.18	1.0	22.11	28.67	n
89	C	0.18	2.3	13.12	11.59	n
101	C	0.17	0.7	18.97	26.83	n
104	C	0.17	2.7	22.41	31.22	n
110	C	0.1	0.7	16.39	9.71	n
131	C	0.14	1.7	23.21	38.74	n
134	C	0.17	0.3	40.52	44.27	n
